# Supplementary material for: Interfacial Engineering of Clay-Based Nanohybrids with pH-Responsive Network-like Behavior for Hair Photoprotection and Algal Growth Promotion
Source: Gels. 2026 Jun 12;12(6):530. doi: 10.3390/gels12060530 (PMC13299635; doi:10.3390/gels12060530)
Supplement: Supplementary file 1 [file gels-12-00530-s001.zip]

Archive with 1 entries (1 files):
- gels-4351828-supplementary.pdf
